# Supplementary material for: Level and determinants of county health system technical efficiency in Kenya: two stage data envelopment analysis
Source: Cost Eff Resour Alloc. 2021 Dec 6;19:78. doi: 10.1186/s12962-021-00332-1 (PMC8647450; doi:10.1186/s12962-021-00332-1)
Supplement: Supplementary file 1 — Additional file 1. Data used for the efficiency analysis of county health systems in Kenya. [file 12962_2021_332_MOESM1_ESM.xlsx]

## Sheet: Sheet1
dmu	percapitaphe2018	percapitaprivatehe2018	dalys	ANC4	immunization	delivery	qoc	absenteesm	corruption	rec_ex	dec_ex	literacy	private	marginalization	water	sanitation	autonomy	smoking	alcohol	hwratio	beds	facilities	u5m	mmr	fp2018	dpthephib32018	urbanization	pop_den_01	under5pop	over60pop	hiv	gdp	poverty	lcorruption	lrec_ex	ldec_ex	lliteracy	lwater	lsanitation	lurbanization	lpop_den_01	lunder5pop	lover60pop	lhiv	lgdp	lpoverty	drco	drnurse	supportstaff
Baringo	3110	2260	0.229885	28.98	63.6	49.6	75.6	36.6	1	100.9	99.2	94.2	16	0.4438	48.4	71.3	0	1	19	1.8089	10.4	2.9	0.028539	0.018025	29.4	67.5	0.11	61	0.134709	0.0324089	1.3	139279	0.396	1	6.90677	4.82028	2.78756	-0.0640218	0.909999	-2.20728	4.11087	-1.85995	-3.39638	-4.32972	11.8442	-0.926341	0.475	0.094	0.14
Bomet	1257	1193	0.28177	30.9	58.8	47.7	76.6	44.4	1.11	102.7	38.8	92.4	18	0.5142	27.8	30.6	0	4	17	1.092	8.8	1.5	0.02963	0.012439	46.8	63.8	0.03	346	0.118059	0.022668	1.9	182221	0.488	1.05357	6.90677	-0.455727	2.49798	-0.954404	-0.818887	-3.50656	5.84644	-2.01094	-3.76387	-3.94413	12.113	-0.71744	0.475	0.136	0.08
Bungoma	1157	1314	0.257732	50.7	82.8	72	80.6	55.6	1.04	92.3	353.6	96.9	38	0.5527	75.7	39.3	2	9	29	0.8742	10.9	1.3	0.022193	0.003112	44	90.5	0.11	552	0.122112	0.0410407	3.2	109848	0.357	1.0198	2.48382	6.90677	3.44228	1.1363	-0.434719	-2.20728	6.31355	-1.97258	-3.15128	-3.4095	11.6068	-1.03002	0.362	0.087	0.06
Busia	2717	3122	0.199481	54	73	62.4	81	48.5	1.04	99.2	50	97.2	36	0.5115	74.9	61.6	0	3	28	2.2035	14.3	1.6	0.015165	0.003175	37.4	80.8	0.13	527	0.128581	0.0309277	7.7	97027.9	0.693	1.0198	4.82028	0	3.54715	1.09329	0.472604	-2.04022	6.2672	-1.91356	-3.44469	-2.48382	11.4827	-0.366725	0.28	0.078	0.06
Elgeyo-Marakwet	3498	1713	0.241896	26.41	61.9	57	77.1	44.6	1.25	100	91.9	96.2	12	0.5365	44.2	72.9	0	5	22	1.9955	17.3	2.6	0.03885	0.007809	42.6	69.7	0.05	150	0.123882	0.029306	1.6	351019	0.434	1.11803	6.90677	2.42884	3.23143	-0.233049	0.989555	-2.99573	5.01063	-1.95617	-3.50022	-4.11904	12.7686	-0.834711	0.206	0.057	0.06
Embu	2722	3104	0.259875	59.27	92.4	82.5	70.2	49.7	1.64	101.5	73.4	98.4	50	0.5732	65.9	98.4	0	13	24	1.8037	24.3	3.5	0.024432	0.013753	51.8	91.5	0.12	216	0.108174	0.0439175	2.8	170447	0.282	1.28062	6.90677	1.01501	4.11904	0.658841	4.11904	-2.12026	5.37528	-2.10953	-3.08053	-3.54715	12.0462	-1.26585	0.511	0.082	0.07
Garissa	2717	1824	0.226296	44.1	78.5	55.3	89.4	57.9	1.52	100	99.3	74.3	48	0.4688	59.8	45.1	0	0	0	0.5767	12.5	2.3	0.028098	0.004211	9.5	83	0.25	19	0.142285	0.0344983	0.8	46822.2	0.655	1.23288	6.90677	4.95482	1.06162	0.397139	-0.196631	-1.38629	2.94444	-1.79644	-3.33174	-4.82028	10.7541	-0.42312	0.488	0.123	0.07
Homabay	1451	1713	0.145264	44.51	72.7	57.5	71	49.5	1.57	84.1	39	96.4	37	0.4731	33.9	25.1	2	4	14	1.8862	15.1	2.4	0.012945	0.002437	45.4	79.2	0.1	359	0.139608	0.0248333	20.7	100886	0.335	1.253	1.66569	-0.447312	3.28757	-0.667754	-1.09329	-2.30259	5.88332	-1.81855	-3.67042	-1.3431	11.5218	-1.09363	0.153	0.052	0.05
Isiolo	4923	2540	0.214823	49.9	65.9	76.4	83.2	44.8	1.15	99	81.8	79.4	31	0.5217	75	70.7	0	8	22	2.0782	29.6	3.1	0.020227	0.006722	41.1	91.3	0.47	11	0.146487	0.0510961	3.2	59141.4	0.519	1.07238	4.59512	1.50286	1.34921	1.09861	0.880858	-0.755023	2.3979	-1.76242	-2.9216	-3.4095	10.9877	-0.655851	0.467	0.089	0.18
Kajiado	2086	3162	0.242542	58.6	91	62.9	86.5	57.5	1.44	99.3	127.1	91.7	67	0.5268	87.3	84.3	1	6	24	1.178	16.6	3.4	0.036496	0.008203	55.2	97.3	0.56	51	0.122146	0.0261363	3.9	96440.5	0.407	1.2	4.95482	6.90677	2.40227	1.92775	1.68072	-0.579819	3.93183	-1.97226	-3.61795	-3.20441	11.4767	-0.898942	0.524	0.112	0.05
Kakamega	663	1453	0.211685	53.3	77	64.7	69.2	59.3	1.03	74.9	93.7	94.4	41	0.5695	89.9	32.4	0	9	22	1.068	11.2	1.5	0.036496	0.002196	38.4	78.9	0.1	618	0.114382	0.0433291	4.5	97753.8	0.358	1.01489	1.09329	2.69955	2.82477	2.18616	-0.735449	-2.30259	6.42649	-2.04674	-3.09464	-3.05505	11.4902	-1.02722	0.447	0.082	0.05
Kericho	1918	1867	0.275027	30.08	63.7	60.5	82.1	56.8	1.08	99.3	85.5	97.1	31	0.5696	66.4	79	1	4	19	1.4993	18.8	2.1	0.027902	0.009061	30.1	69.6	0.1	370	0.117899	0.0262699	2.9	151699	0.303	1.03923	4.95482	1.77437	3.51103	0.681171	1.32492	-2.30259	5.9135	-2.01248	-3.61271	-3.51103	11.9297	-1.19402	0.469	0.121	0.09
Kiambu	2240	4242	0.248571	69.75	100	122.1	75.9	59.9	1.82	94.2	90.7	99.7	78	0.6776	93.2	90.3	0	14	33	1.5808	17.4	3	0.035958	0.005119	52.1	110.3	0.71	952	0.11951	0.0352309	4	174510	0.233	1.34907	2.78756	2.27754	5.80613	2.61782	2.23101	-0.34249	6.85856	-1.99707	-3.30997	-3.17805	12.0697	-1.45672	1.104	0.193	0.07
Kilifi	2121	1928	0.235073	51.1	75.4	69.4	72.2	60.1	1.59	166.3	112	93.3	57	0.4951	78.4	70	0	8	20	1.151	6.5	2	0.022507	0.004606	45.6	84.9	0.27	116	0.126432	0.0369435	3.8	82058.1	0.464	1.26095	6.90677	6.90677	2.63371	1.28913	0.847298	-1.30933	4.75359	-1.93288	-3.26072	-3.23143	11.3152	-0.767871	0.642	0.172	0.1
Kirinyaga	2713	3004	0.246548	54.2	83.6	78.8	70.3	51.2	3.07	99.7	97.4	95.8	69	0.6037	63.7	87	0	21	20	2.0538	18.4	3.3	0.025063	0.004421	48.1	82.3	0.22	413	0.110535	0.0565206	3.1	165194	0.2	1.75214	5.80613	3.62331	3.12718	0.562367	1.90096	-1.51413	6.02345	-2.08528	-2.81497	-3.44228	12.0149	-1.60944	0.67	0.154	0.15
Kisii	2103	2014	0.227635	38.41	72.3	71.6	79.2	56.5	1.33	99.9	99.4	97.9	32	0.6098	89.4	41.3	2	3	20	1.4808	16.3	1.3	0.026539	0.002876	49.9	77.2	0.12	958	0.116955	0.0345641	4.4	129096	0.417	1.15326	6.90677	5.10998	3.84201	2.13227	-0.351577	-2.12026	6.86485	-2.02159	-3.32977	-3.07857	11.7683	-0.874669	0.525	0.154	0.1
Kisumu	2287	2856	0.168124	56.6	80.1	70.9	72.4	48.2	1.26	79.8	69.4	98.6	42	0.534	79.9	96.3	0	3	16	2.0515	22.3	2.1	0.017039	0.004454	53.9	82.5	0.38	554	0.124267	0.0271687	16.3	168305	0.339	1.1225	1.37384	0.818887	4.2546	1.38006	3.25914	-0.967584	6.31717	-1.95263	-3.57815	-1.63607	12.0335	-1.08176	0.31	0.115	0.09
Kitui	2018	2415	0.256871	41.1	81.8	49.2	76.1	47.6	1.75	96.3	103.7	98.1	29	0.46	53.2	56.8	0	13	17	1.723	11.7	3.1	0.031546	0.007621	67.7	81	0.05	37	0.116776	0.0313414	4.5	89386.7	0.475	1.32288	3.25914	6.90677	3.94413	0.128175	0.273696	-2.99573	3.61092	-2.02332	-3.43097	-3.05505	11.4007	-0.74444	0.461	0.141	0.06
Kwale	2773	1522	0.21692	50.78	80.3	68.1	70.5	51.2	2.11	98	135	86.7	28	0.4532	60.6	33.7	0	13	17	1.425	5.3	1.7	0.022396	0.003967	50.7	95.2	0.15	105	0.129569	0.041159	3.8	99533.9	0.474	1.45258	3.89182	6.90677	1.87469	0.430529	-0.676692	-1.89712	4.65396	-1.90478	-3.14828	-3.23143	11.5083	-0.746548	0.442	0.126	0.12
Laikipia	1082	2156	0.295508	50.55	77.5	79.8	70.7	45.6	1.53	84.8	106.4	89.3	37	0.5654	64.2	42.3	0	24	36	1.9007	14.1	2.8	0.04	0.009173	49.7	78.9	0.25	54	0.12503	0.0377044	2.7	156385	0.459	1.23693	1.719	6.90677	2.12176	0.584055	-0.31047	-1.38629	3.98898	-1.94564	-3.23955	-3.58455	11.9601	-0.778705	1.203	0.208	0.05
Lamu	6018	2553	0.423191	61.42	83.4	76.9	82.9	51.2	1	110.9	118.1	96.2	30	0.5641	75	70	0	12	8	3.4094	11.9	4.9	0.016886	0.006283	53.8	96	0.27	23	0.123608	0.0541827	3	225028	0.285	1	6.90677	6.90677	3.23143	1.09861	0.847298	-1.30933	3.13549	-1.9587	-2.85969	-3.4761	12.324	-1.25527	0.304	0.084	0.19
Machakos	326	2746	0.26469	64.5	88.2	79	69.2	50.7	1.54	20.5	75.5	99.4	48	0.5382	68.4	83.5	1	13	16	1.3665	16	2.8	0.030817	0.003169	65.2	91.2	0.29	235	0.117106	0.0288895	3.8	163763	0.233	1.24097	-1.35533	1.12546	5.10998	0.772216	1.62149	-1.23787	5.45959	-2.02012	-3.51496	-3.23143	12.0062	-1.45672	0.84	0.199	0.1
Makueni	2186	1443	0.252781	54.78	89.5	64.4	79.4	24.9	1.32	96.6	100.4	96.1	31	0.5392	53.1	88	2	10	13	1.6091	14.3	3.5	0.031397	0.00918	57.1	79.3	0.08	121	0.108205	0.0365873	4.2	102186	0.348	1.14891	3.3468	6.90677	3.20441	0.124159	1.99243	-2.52573	4.79579	-2.10921	-3.27078	-3.12718	11.5345	-1.05555	0.426	0.102	0.06
Mandera	1691	2601	0.202511	23.2	46	38.8	78.6	35.8	3.27	99.9	97.7	74.4	39	0.3107	32.8	40.9	1	0	0	0.3007	7.2	1	0.017313	0.003957	10.4	47.1	0.31	33	0.170862	0.0309014	0.2	40464.3	0.776	1.80831	6.90677	3.74899	1.06686	-0.717245	-0.368101	-1.17118	3.49651	-1.57953	-3.44556	-6.21261	10.6082	-0.253603	0.317	0.083	0.06
Marsabit	4303	2494	0.221043	55.27	83.2	68.7	77.5	66.3	1.73	97.9	80.8	63.2	31	0.3652	42.9	26	2	16	10	1.1777	18	3.3	0.027278	0.013486	33.8	107.6	0.23	6	0.144931	0.0454134	1.4	74106.4	0.637	1.3153	3.84201	1.43707	0.540806	-0.285932	-1.04597	-1.46968	1.79176	-1.77492	-3.04547	-4.2546	11.2133	-0.450986	0.382	0.063	0.09
Meru	1547	3152	0.226142	35.8	70.2	69.1	82.4	49.5	2.85	98.5	75.6	92.6	68	0.5489	70.2	48.7	2	15	39	1.1782	13.6	3.4	0.018688	0.002602	50	85.6	0.09	221	0.114106	0.0396671	2.4	148570	0.194	1.68819	4.18459	1.13087	2.52681	0.85684	-0.0520117	-2.40795	5.39816	-2.04947	-3.18676	-3.70541	11.9088	-1.6399	0.388	0.076	0.06
Migori	1355	1784	0.158882	50.7	85.3	76.2	74.7	47.2	1.51	98.7	48.9	98.7	40	0.5181	60.9	37.9	0	5	31	1.4222	19.6	2.1	0.012355	0.003697	61.2	92.2	0.15	427	0.13867	0.0252219	13.3	86289.8	0.412	1.22882	4.32972	-0.044007	4.32972	0.443111	-0.493795	-1.89712	6.05678	-1.82638	-3.6545	-1.87469	11.3655	-0.886732	0.121	0.06	0.04
Mombasa	2183	3934	0.246366	35.9	89.4	73.6	72.3	44.4	1.61	117.6	158.1	99.1	79	0.6687	82.6	86.3	2	12	40	1.4444	13.3	2.3	0.022381	0.005631	37.9	90.5	1	5495	0.122408	0.0328807	4.1	274860	0.271	1.26886	6.90677	6.90677	4.70149	1.55754	1.84043	-0.0100503	8.61159	-1.96982	-3.38144	-3.15232	12.524	-1.30564	1.47	0.241	0.09
Muranga	2530	2490	0.271813	44.18	81.1	65.8	72.8	50.3	2.95	97.8	86	97.4	47	0.574	67.8	65.6	0	12	15	1.2324	7.9	2.7	0.027427	0.004494	33.2	78.4	0.11	419	0.118076	0.0511214	4.2	163744	0.253	1.71756	3.79447	1.81529	3.62331	0.744596	0.645519	-2.20728	6.03787	-2.01078	-2.92108	-3.12718	12.0061	-1.37437	0.71	0.143	0.06
Nairobi	1421	3808	0.262812	72.2	86.8	81.9	70	57.6	1.44	93.6	183.1	99.6	80	0.7663	97.1	91.9	0	8	28	0.934	15.4	1.6	0.048309	0.001909	44.3	86.8	1	6247	0.119405	0.0236897	6.1	339390	0.167	1.2	2.68273	6.90677	5.51745	3.51103	2.42884	-0.0100503	8.73986	-1.99808	-3.71874	-2.73394	12.7349	-1.78976	0.616	0.142	0.11
Nakuru	2181	2485	0.259134	42.4	83.2	66.6	81.8	49.7	1.54	85.1	39.6	98.9	62	0.6039	72.3	62.1	0	7	26	1.2285	13.1	2.3	0.017541	0.005495	44.3	88.4	0.48	290	0.124294	0.0348133	3.4	239322	0.291	1.24097	1.74247	-0.42216	4.4988	0.959392	0.493795	-0.733969	5.66988	-1.95238	-3.32232	-3.3468	12.3856	-1.23443	0.703	0.134	0.07
Nandi	1551	2022	0.25413	33.8	66.6	43.5	70	59.8	1.04	96.2	124.4	98.8	37	0.5462	44.8	71	0	9	31	1.4327	7.8	1.9	0.03635	0.007994	46.9	68.7	0.07	310	0.117995	0.0350724	2	135136	0.36	1.0198	3.23143	6.90677	4.41078	-0.208755	0.895384	-2.65926	5.73657	-2.01155	-3.31464	-3.89182	11.814	-1.02165	0.25	0.071	0.03
Narok	2005	2873	0.224064	22.45	58.9	33.6	86.5	63.7	1.26	98.6	99.9	85.9	33	0.4377	34.5	42.1	1	3	10	1.101	9.6	1.5	0.034855	0.006028	32.1	74.2	0.09	65	0.134496	0.0216453	2.7	154789	0.226	1.1225	4.2546	6.90677	1.80701	-0.641091	-0.31867	-2.40795	4.17439	-1.86178	-3.81108	-3.58455	11.9498	-1.48722	0.254	0.085	0.05
Nyamira	1940	3239	0.188466	37.25	74.4	49.8	71.8	46.3	1.47	101	146.5	97.9	37	0.6207	83.6	40.4	0	0	24	1.7428	13.2	2.1	0.030479	0.002588	53.6	70.5	0.08	675	0.111215	0.0481556	4.2	170481	0.327	1.21244	6.90677	6.90677	3.84201	1.62876	-0.388826	-2.52573	6.51471	-2.07839	-2.98396	-3.12718	12.0464	-1.1178	0.316	0.074	0.07
Nyandarua	573	2669	0.195351	27.61	80.5	50.4	73.1	44.6	1.74	69.4	100	99.4	52	0.5842	81.9	81.8	0	7	15	1.1447	8.7	2.4	0.019562	0.004526	42.2	80.2	0.1	194	0.127899	0.0355183	3.5	384157	0.348	1.31909	0.818887	6.90677	5.10998	1.50959	1.50286	-2.30259	5.26786	-1.91966	-3.30154	-3.31678	12.8588	-1.05555	0.404	0.053	0.06
Nyeri	2794	4016	0.229253	66.46	78.4	84.9	68.8	64.6	1	88.5	66.7	98	62	0.641	82.7	55.2	0	9	18	2.0084	21.1	4.2	0.025151	0.001353	63.7	79.1	0.2	228	0.124498	0	3.7	230465	0.193	1	2.04066	0.694647	3.89182	1.56451	0.208755	-1.60944	5.42935	-1.95051	-4.59512	-3.25914	12.3479	-1.64506	0.817	0.147	0.08
Samburu	2830	1859	0.223364	43.9	64.7	44.8	76.5	44.8	1.87	100	57.5	53.8	36	0.3779	42	31.5	2	5	19	2.2785	19.5	2.6	0.033422	0.012757	39.9	91.9	0.15	15	0.135725	0.0360901	1.8	85403.5	0.758	1.36748	6.90677	0.302281	0.152294	-0.322773	-0.776846	-1.89712	2.70805	-1.85126	-3.28498	-3.99922	11.3551	-0.277072	0.415	0.07	0.21
Siaya	1345	1954	0.198926	53.82	82.3	66.1	72	43.5	1.24	95.4	46.4	97.4	30	0.5455	57.1	43.7	1	5	33	1.907	12.9	2.3	0.013468	0.004941	47.9	79.6	0.09	393	0.128772	0.0324798	21	95918.9	0.338	1.11355	3.03202	-0.14425	3.62331	0.285932	-0.253346	-2.40795	5.97381	-1.91186	-3.39412	-1.32492	11.4713	-1.08471	0.167	0.065	0.07
Taita taveta	407	2041	0.207771	59.3	73.4	78.1	76.7	47.9	1.18	80	85.7	96.7	37	0.5139	79.9	98.8	1	12	31	2.1153	14.4	3.3	0.026546	0.0018	66.8	80.2	0.28	20	0.125149	0.0438636	4.1	150823	0.323	1.08628	1.38629	1.79059	3.37769	1.38006	4.41078	-1.27297	2.99573	-1.94455	-3.08182	-3.15232	11.9239	-1.1301	0.446	0.116	0.06
Tana River	2913	1585	0.165153	31.37	68.2	40.5	69.2	50.3	2.48	29.3	72.3	86.9	29	0.3879	67.2	60.6	2	9	5	1.7051	10.4	2.3	0.016396	0.005042	24.6	79.9	0.24	8	0.148823	0.0440961	1.3	106025	0.622	1.5748	-0.880858	0.959392	1.89215	0.717245	0.430529	-1.42712	2.07944	-1.74386	-3.07629	-4.32972	11.5714	-0.474815	0.117	0.052	0.07
Tharaka-nithi	2530	1937	0.231374	53.06	73.9	60.1	74.6	44.8	1.63	146	99.9	97	46	0.4803	59.3	96.3	0	17	30	3.1549	20.4	3.6	0.026759	0.011929	55.5	80.7	0.08	153	0.108121	0.0634984	3.2	172167	0.236	1.27672	6.90677	6.90677	3.4761	0.376381	3.25914	-2.52573	5.03044	-2.11008	-2.69114	-3.4095	12.0562	-1.44392	0.53	0.116	0.22
Trans Nzoia	1647	1483	0.273823	28.6	68.9	40.3	71.6	60.6	1.36	87.7	123	97.2	53	0.4921	79.8	36.1	0	2	26	1.2554	7	1.5	0.031407	0.009485	29.2	70.2	0.18	397	0.126103	0.0309802	4.3	117821	0.34	1.16619	1.96432	6.90677	3.54715	1.37384	-0.571027	-1.7148	5.98394	-1.93586	-3.44294	-3.1026	11.6769	-1.07881	0.644	0.121	0.13
Turkana	609	1256	0.198768	54.37	85.2	65.1	79.4	42.3	5.53	103.7	51.2	66.9	36	0.2697	63.3	31.9	0	11	35	1.217	6.9	2	0.022109	0.007966	14.5	104.4	0.15	14	0.137299	0.0397051	3.2	84469.3	0.794	2.3516	6.90677	0.0480093	0.703666	0.545109	-0.758371	-1.89712	2.63906	-1.83791	-3.18576	-3.4095	11.3441	-0.230672	0.281	0.068	0.06
Uasin Gishu	1668	1934	0.282326	36.7	75.4	67	70.2	59	2.22	101	111.6	91.6	38	0.6215	69.3	83.2	1	11	18	1.3752	15.9	1.7	0.026462	0.006984	54.6	77.8	0.44	343	0.136655	0.0290623	3.9	139507	0.41	1.48997	6.90677	6.90677	2.3892	0.814182	1.59987	-0.820981	5.83773	-1.84336	-3.50882	-3.20441	11.8459	-0.891598	0.27	0.088	0.06
Vihiga	1349	2240	0.191865	42.9	69.3	55	62	64	1.21	100.9	109.8	98.2	46	0.5685	88.3	43.2	0	13	20	1.0369	12.5	1.5	0.014158	0.002465	32.2	69	0.1	1047	0.113087	0.0782288	5.4	100083	0.432	1.1	6.90677	6.90677	3.99922	2.02115	-0.273696	-2.30259	6.95368	-2.05959	-2.46666	-2.86326	11.5137	-0.83933	0.234	0.063	0.09
Wajir	1981	1795	0.202388	32.11	62	43.7	91.2	64.2	1.58	89.1	100	62.2	2	0.3334	44.7	6.2	1	2	0	0.6271	5.3	1.5	0.020606	0.003034	8	64	0.23	14	0.138981	0.0333233	0.1	47562.7	0.626	1.25698	2.101	6.90677	0.498046	-0.212799	-2.71662	-1.46968	2.63906	-1.82378	-3.36761	-6.90676	10.7698	-0.468405	0.108	0.03	0.04
West Pokot	1938	814	0.244978	22.7	52	44.5	72.7	67.6	1.57	98.8	104.3	83.5	27	0.3812	37.2	27.3	2	11	19	1.3025	7.6	2	0.040568	0.026817	16.5	75.3	0.05	68	0.136082	0.027072	1.6	75308.9	0.574	1.253	4.41078	6.90677	1.62149	-0.523646	-0.979455	-2.99573	4.21951	-1.84822	-3.58181	-4.11904	11.2294	-0.555126	0.268	0.075	0.06
[truncated: 3 more columns]
